# Supplementary material for: Delivering a complex mental health intervention in low-resource settings: lessons from the implementation of the PRIME mental healthcare plan in primary care in Sehore district, Madhya Pradesh, India
Source: BJPsych Open. 2019 Jul 29;5(5):e63. doi: 10.1192/bjo.2019.53 (PMC6669881; doi:10.1192/bjo.2019.53)
Supplement: Supplementary file 1 [file S205647241900053Xsup001.zip]

Archive with 4 entries (4 files):
- BJO1900053_supplementary material.DOCX
- BJPsych_Open_Appendix_Smile_Card_PSY.pdf
- BJPsych_Open_Appendix_Smile_Card_Dep.pdf
- BJPsych_Open_Appendix_Smile_Card_AUD.pdf
